# Supplementary material for: Naphthalene-2,6-dicarb­oxy­lic acid–1-methyl­pyrrolidin-2-one (1/2)
Source: Acta Crystallogr Sect E Struct Rep Online. 2010 Dec 24;67(Pt 1):o208. doi: 10.1107/S1600536810052396 (PMC3050321; doi:10.1107/S1600536810052396)
Supplement: Supplementary file 1 [file e-67-0o208-sup1.cif]

##############################################################################
###                                                                        ###
###        Electronic paper (Acta Crystallographica Section E)             ###
###                                                                        ###
##############################################################################
#                                                                            #
# This CIF contains the data in a paper accepted for publication in Acta     #
# Crystallographica Section E. It conforms to the requirements of Notes      #
# for Authors for Section E, and has been peer reviewed under the auspices   #
# of the IUCr Commission on Journals.                                        #
#                                                                            #
# Full details of the Crystallographic Information File format               #
# are given in the paper "The Crystallographic Information File (CIF):       #
# a New Standard Archive File for Crystallography" by S. R. Hall, F. H.      #
# Allen and I. D. Brown [Acta Cryst. (1991), A47, 655-685].                  #
#                                                                            #
# The current version of the core CIF dictionary is obtainable from          #
# ftp://ftp.iucr.org/pub/cif_core.dic. The current version number is 2.4.    #
#                                                                            #
# Software is freely available for graphical display of the structure(s) in  #
# this CIF.  For information consult the CIF home page http://www.iucr.org/  #
# cif/home.html                                                              #
#                                                                            #
# This file may be used for bona fide research purposes within the           #
# scientific community so long as proper attribution is given to the journal # 
# article from which it was obtained.                                        #
#                                                                            #
##############################################################################
                                             
data_I
_audit_creation_method     SHELXL-97
_chemical_name_systematic
;
Naphthalene-2,6-dicarboxylic acid--1-methylpyrrolidin-2-one (1/2)
;
_chemical_name_common     ?
_chemical_formula_moiety     'C12 H8 O4, 2(C5 H9 N O)'
_chemical_formula_sum     'C22 H26 N2 O6'
_chemical_formula_iupac     'C12 H8 O4, 2C5 H9 N O'
_chemical_formula_weight     414.45
_chemical_melting_point     ?
_symmetry_cell_setting     orthorhombic
_symmetry_space_group_name_H-M     'F d d 2'
_symmetry_space_group_name_Hall     'F 2 -2d'
loop_
    _symmetry_equiv_pos_site_id
    _symmetry_equiv_pos_as_xyz
    1 x,y,z
    2 -x,-y,z
    3 1/4-x,1/4+y,1/4+z
    4 3/4+x,3/4-y,1/4+z
    5 x,1/2+y,1/2+z
    6 -x,1/2-y,1/2+z
    7 1/4-x,3/4+y,3/4+z
    8 3/4+x,1/4-y,3/4+z
    9 1/2+x,y,1/2+z
    10 1/2-x,-y,1/2+z
    11 3/4-x,1/4+y,3/4+z
    12 1/4+x,3/4-y,3/4+z
    13 1/2+x,1/2+y,z
    14 1/2-x,1/2-y,z
    15 3/4-x,3/4+y,1/4+z
    16 1/4+x,1/4-y,1/4+z
_cell_length_a     19.7306(11)
_cell_length_b     28.7632(19)
_cell_length_c     7.1906(4)
_cell_angle_alpha     90.00
_cell_angle_beta     90.00
_cell_angle_gamma     90.00
_cell_volume     4080.8(4)
_cell_formula_units_Z     8
_cell_measurement_reflns_used     1127
_cell_measurement_theta_min     3.0911
_cell_measurement_theta_max     29.1661
_cell_measurement_temperature     120
_exptl_crystal_description     needle
_exptl_crystal_colour     colourless
_exptl_crystal_size_max     0.30
_exptl_crystal_size_mid     0.11
_exptl_crystal_size_min     0.10
_exptl_crystal_density_diffrn     1.349
_exptl_crystal_density_meas     ?
_exptl_crystal_density_method     'not measured'
_exptl_crystal_F_000     1760
_exptl_absorpt_coefficient_mu     0.099
_exptl_absorpt_correction_type     multi-scan
_exptl_absorpt_process_details
;
(CrysAlis PRO; Oxford Diffraction, 2009)
;
_exptl_absorpt_correction_T_min     0.987
_exptl_absorpt_correction_T_max     0.990
_exptl_special_details
;
Empirical absorption correction using spherical harmonics,
implemented in SCALE3 ABSPACK scaling algorithm;
CrysAlis PRO (Oxford Diffraction, 2009).
;
_diffrn_ambient_temperature     120
_diffrn_radiation_type     MoK\a
_diffrn_radiation_wavelength     0.71073
_diffrn_radiation_source     'fine-focus sealed tube'
_diffrn_radiation_monochromator     graphite
_diffrn_measurement_device_type
                                'Oxford Diffraction Xcalibur Atlas Gemini ultra'
_diffrn_measurement_method     \w
_diffrn_detector_area_resol_mean     10.3592
_diffrn_reflns_number     3255
_diffrn_reflns_av_R_equivalents     0.0373
_diffrn_reflns_av_sigmaI/netI     0.0411
_diffrn_reflns_theta_min     3.10
_diffrn_reflns_theta_max     25.35
_diffrn_reflns_theta_full     25.35
_diffrn_measured_fraction_theta_max     0.996
_diffrn_measured_fraction_theta_full     0.996
_diffrn_reflns_limit_h_min     -23
_diffrn_reflns_limit_h_max     19
_diffrn_reflns_limit_k_min     -22
_diffrn_reflns_limit_k_max     34
_diffrn_reflns_limit_l_min     -8
_diffrn_reflns_limit_l_max     7
_diffrn_standards_number     ?
_diffrn_standards_interval_count     ?
_diffrn_standards_interval_time     ?
_diffrn_standards_decay_%     ?
_refine_special_details
;
Refinement of <i>F</i>^2^ against ALL reflections. The weighted <i>R</i>-factor
<i>wR</i> and goodness of fit <i>S</i> are based on <i>F</i>^2^, conventional
<i>R</i>-factors <i>R</i> are based on <i>F</i>, with <i>F</i> set to zero for
negative <i>F</i>^2^. The threshold expression of <i>F</i>^2^ >
\s(<i>F</i>^2^) is used only for calculating <i>R</i>-factors(gt) <i>etc</i>.
and is not relevant to the choice of reflections for refinement.
<i>R</i>-factors based on <i>F</i>^2^ are statistically about twice as large
as those based on <i>F</i>, and <i>R</i>- factors based on ALL data will be
even larger.
;
_reflns_number_total     1017
_reflns_number_gt     847
_reflns_threshold_expression     I>2sigma(I)
_refine_ls_structure_factor_coef     Fsqd
_refine_ls_matrix_type     full
_refine_ls_R_factor_all     0.0519
_refine_ls_R_factor_gt     0.0368
_refine_ls_wR_factor_gt     0.0782
_refine_ls_wR_factor_ref     0.0865
_refine_ls_goodness_of_fit_ref     1.050
_refine_ls_restrained_S_all     1.050
_refine_ls_number_reflns     1017
_refine_ls_number_parameters     138
_refine_ls_number_restraints     1
_refine_ls_hydrogen_treatment     constr
_refine_ls_weighting_scheme     calc
_refine_ls_weighting_details
         'calc w=1/[\s^2^(Fo^2^)+(0.0405P)^2^+1.8717P] where P=(Fo^2^+2Fc^2^)/3'
_atom_sites_solution_hydrogens     geom
_atom_sites_solution_primary     direct
_atom_sites_solution_secondary     difmap
_refine_ls_shift/su_max     0.000
_refine_ls_shift/su_mean     0.000
_refine_diff_density_max     0.174
_refine_diff_density_min     -0.201
_refine_ls_extinction_method     none
_refine_ls_extinction_coef     ?
_refine_ls_abs_structure_details     'none: Friedel pairs merged'
_refine_ls_abs_structure_Flack     ?
loop_
    _atom_type_symbol
    _atom_type_description
    _atom_type_scat_dispersion_real
    _atom_type_scat_dispersion_imag
    _atom_type_scat_source
    'C' 'C' 0.0033 0.0016
                         'International Tables Vol C Tables 4.2.6.8 and 6.1.1.4'
    'H' 'H' 0.0000 0.0000
                         'International Tables Vol C Tables 4.2.6.8 and 6.1.1.4'
    'N' 'N' 0.0061 0.0033
                         'International Tables Vol C Tables 4.2.6.8 and 6.1.1.4'
    'O' 'O' 0.0106 0.0060
                         'International Tables Vol C Tables 4.2.6.8 and 6.1.1.4'
_computing_data_collection     'CrysAlis PRO (Oxford Diffraction, 2009)'
_computing_cell_refinement     'CrysAlis PRO (Oxford Diffraction, 2009)'
_computing_data_reduction     'CrysAlis PRO (Oxford Diffraction, 2009)'
_computing_structure_solution     'SHELXS97 (Sheldrick, 2008)'
_computing_structure_refinement     'SHELXL97 (Sheldrick, 12008)'
_computing_molecular_graphics     'OLEX2 (Dolomanov <i>et al.</i>, 2009)'
_computing_publication_material     'OLEX2 (Dolomanov <i>et al.</i>, 2009)'
loop_
    _atom_site_type_symbol
    _atom_site_label
    _atom_site_fract_x
    _atom_site_fract_y
    _atom_site_fract_z
    _atom_site_U_iso_or_equiv
    _atom_site_thermal_displace_type
    _atom_site_calc_flag
    _atom_site_refinement_flags
    _atom_site_occupancy
    O O1 0.24703(10) 0.09264(7) 0.7871(3) 0.0278(7) Uani . . 1.000
    O O2 0.13547(10) 0.10088(8) 0.7582(4) 0.0385(8) Uani . . 1.000
    C C1 0.27857(13) 0.23501(10) 0.7441(4) 0.0168(8) Uani . . 1.000
    C C2 0.26776(13) 0.18651(10) 0.7497(4) 0.0180(8) Uani . . 1.000
    C C3 0.20359(13) 0.16856(10) 0.7495(4) 0.0177(8) Uani . . 1.000
    C C4 0.14695(13) 0.19829(10) 0.7411(4) 0.0200(9) Uani . . 1.000
    C C5 0.15563(13) 0.24549(10) 0.7410(4) 0.0191(9) Uani . . 1.000
    C C6 0.19144(14) 0.11756(10) 0.7638(4) 0.0200(8) Uani . . 1.000
    O O3 0.23717(10) 0.00444(7) 0.8202(3) 0.0252(7) Uani . . 1.000
    N N1 0.18459(12) -0.06402(9) 0.8830(4) 0.0223(7) Uani . . 1.000
    C C7 0.18914(15) -0.01786(11) 0.8877(4) 0.0219(9) Uani . . 1.000
    C C8 0.12795(15) 0.00109(11) 0.9868(5) 0.0252(9) Uani . . 1.000
    C C9 0.07849(14) -0.03970(11) 0.9918(5) 0.0259(10) Uani . . 1.000
    C C10 0.12448(14) -0.08267(11) 0.9734(5) 0.0256(10) Uani . . 1.000
    C C11 0.23599(16) -0.09402(11) 0.8060(5) 0.0294(10) Uani . . 1.000
    H H1 0.23680 0.06520 0.80000 0.0420 Uiso calc R 1.000
    H H2 0.30480 0.16650 0.75370 0.0220 Uiso calc R 1.000
    H H4 0.10350 0.18580 0.73570 0.0240 Uiso calc R 1.000
    H H5 0.11800 0.26490 0.73890 0.0230 Uiso calc R 1.000
    H H8A 0.10880 0.02720 0.91940 0.0300 Uiso calc R 1.000
    H H8B 0.13950 0.01110 1.11160 0.0300 Uiso calc R 1.000
    H H9A 0.04650 -0.03800 0.88950 0.0310 Uiso calc R 1.000
    H H9B 0.05360 -0.04030 1.10810 0.0310 Uiso calc R 1.000
    H H10A 0.10330 -0.10650 0.89760 0.0310 Uiso calc R 1.000
    H H10B 0.13540 -0.09560 1.09430 0.0310 Uiso calc R 1.000
    H H11A 0.21610 -0.11380 0.71350 0.0440 Uiso calc R 1.000
    H H11B 0.27090 -0.07550 0.75000 0.0440 Uiso calc R 1.000
    H H11C 0.25520 -0.11270 0.90320 0.0440 Uiso calc R 1.000
loop_
    _atom_site_aniso_label
    _atom_site_aniso_U_11
    _atom_site_aniso_U_22
    _atom_site_aniso_U_33
    _atom_site_aniso_U_12
    _atom_site_aniso_U_13
    _atom_site_aniso_U_23
    O1 0.0248(11) 0.0165(11) 0.0421(14) -0.0012(9) 0.0016(10) 0.0040(11)
    O2 0.0264(12) 0.0216(12) 0.0675(17) -0.0061(10) -0.0131(13) 0.0029(13)
    C1 0.0178(13) 0.0197(15) 0.0130(13) -0.0010(12) 0.0015(13) 0.0011(14)
    C2 0.0217(14) 0.0186(15) 0.0138(14) 0.0029(12) 0.0002(13) -0.0012(14)
    C3 0.0199(15) 0.0193(15) 0.0138(14) -0.0001(13) -0.0024(12) -0.0009(14)
    C4 0.0165(14) 0.0266(18) 0.0170(14) -0.0037(13) -0.0015(14) 0.0019(14)
    C5 0.0178(14) 0.0213(17) 0.0183(14) 0.0027(12) -0.0011(13) 0.0007(14)
    C6 0.0214(14) 0.0187(15) 0.0200(15) -0.0002(14) -0.0025(13) 0.0012(14)
    O3 0.0240(12) 0.0195(11) 0.0322(13) -0.0027(10) 0.0047(10) 0.0025(11)
    N1 0.0213(12) 0.0209(13) 0.0247(13) 0.0002(12) 0.0021(11) 0.0037(12)
    C7 0.0235(15) 0.0213(16) 0.0209(15) 0.0002(15) -0.0058(13) 0.0006(14)
    C8 0.0256(15) 0.0263(17) 0.0238(16) 0.0049(14) 0.0001(13) -0.0018(17)
    C9 0.0229(15) 0.0301(19) 0.0246(16) 0.0012(14) 0.0011(15) 0.0034(16)
    C10 0.0250(16) 0.0281(18) 0.0237(17) -0.0052(15) 0.0004(13) 0.0065(15)
    C11 0.0313(18) 0.0259(18) 0.0309(17) 0.0064(15) 0.0019(15) 0.0017(16)
_geom_special_details
;
 Bond distances, angles etc. have been calculated using the
 rounded fractional coordinates. All su's are estimated
 from the variances of the (full) variance-covariance matrix.
 The cell esds are taken into account in the estimation of
 distances, angles and torsion angles
;
loop_
    _geom_bond_atom_site_label_1
    _geom_bond_atom_site_label_2
    _geom_bond_site_symmetry_1
    _geom_bond_site_symmetry_2
    _geom_bond_distance
    _geom_bond_publ_flag
    O1 C6 . . 1.321(3) no
    O2 C6 . . 1.205(3) no
    O1 H1 . . 0.8200 no
    O3 C7 . . 1.243(4) no
    N1 C7 . . 1.331(4) no
    N1 C10 . . 1.455(4) no
    N1 C11 . . 1.442(4) no
    C1 C5 . 14_555 1.414(4) no
    C1 C1 . 14_555 1.419(4) no
    C1 C2 . . 1.412(4) no
    C2 C3 . . 1.367(4) no
    C3 C6 . . 1.490(4) no
    C3 C4 . . 1.409(4) no
    C4 C5 . . 1.368(4) no
    C2 H2 . . 0.9300 no
    C4 H4 . . 0.9300 no
    C5 H5 . . 0.9300 no
    C7 C8 . . 1.504(4) no
    C8 C9 . . 1.527(4) no
    C9 C10 . . 1.539(4) no
    C8 H8A . . 0.9700 no
    C8 H8B . . 0.9700 no
    C9 H9A . . 0.9700 no
    C9 H9B . . 0.9700 no
    C10 H10A . . 0.9700 no
    C10 H10B . . 0.9700 no
    C11 H11A . . 0.9600 no
    C11 H11B . . 0.9600 no
    C11 H11C . . 0.9600 no
loop_
    _geom_angle_atom_site_label_1
    _geom_angle_atom_site_label_2
    _geom_angle_atom_site_label_3
    _geom_angle_site_symmetry_1
    _geom_angle_site_symmetry_2
    _geom_angle_site_symmetry_3
    _geom_angle
    _geom_angle_publ_flag
    C6 O1 H1 . . . 109.00 no
    C10 N1 C11 . . . 121.6(3) no
    C7 N1 C10 . . . 114.3(2) no
    C7 N1 C11 . . . 124.0(3) no
    C2 C1 C5 . . 14_555 122.1(2) no
    C1 C1 C5 14_555 . 14_555 119.2(3) no
    C1 C1 C2 14_555 . . 118.7(2) no
    C1 C2 C3 . . . 120.9(2) no
    C4 C3 C6 . . . 118.2(2) no
    C2 C3 C6 . . . 121.4(2) no
    C2 C3 C4 . . . 120.4(3) no
    C3 C4 C5 . . . 120.2(2) no
    C1 C5 C4 14_555 . . 120.6(2) no
    O1 C6 O2 . . . 123.3(3) no
    O2 C6 C3 . . . 122.5(3) no
    O1 C6 C3 . . . 114.2(2) no
    C3 C2 H2 . . . 120.00 no
    C1 C2 H2 . . . 120.00 no
    C3 C4 H4 . . . 120.00 no
    C5 C4 H4 . . . 120.00 no
    C4 C5 H5 . . . 120.00 no
    C1 C5 H5 14_555 . . 120.00 no
    O3 C7 N1 . . . 123.8(3) no
    O3 C7 C8 . . . 127.6(3) no
    N1 C7 C8 . . . 108.6(3) no
    C7 C8 C9 . . . 104.2(3) no
    C8 C9 C10 . . . 103.8(2) no
    N1 C10 C9 . . . 102.9(2) no
    C7 C8 H8A . . . 111.00 no
    C7 C8 H8B . . . 111.00 no
    C9 C8 H8A . . . 111.00 no
    C9 C8 H8B . . . 111.00 no
    H8A C8 H8B . . . 109.00 no
    C8 C9 H9A . . . 111.00 no
    C8 C9 H9B . . . 111.00 no
    C10 C9 H9A . . . 111.00 no
    C10 C9 H9B . . . 111.00 no
    H9A C9 H9B . . . 109.00 no
    N1 C10 H10A . . . 111.00 no
    N1 C10 H10B . . . 111.00 no
    C9 C10 H10A . . . 111.00 no
    C9 C10 H10B . . . 111.00 no
    H10A C10 H10B . . . 109.00 no
    N1 C11 H11A . . . 109.00 no
    N1 C11 H11B . . . 110.00 no
    N1 C11 H11C . . . 109.00 no
    H11A C11 H11B . . . 109.00 no
    H11A C11 H11C . . . 110.00 no
    H11B C11 H11C . . . 109.00 no
loop_
    _geom_torsion_atom_site_label_1
    _geom_torsion_atom_site_label_2
    _geom_torsion_atom_site_label_3
    _geom_torsion_atom_site_label_4
    _geom_torsion_site_symmetry_1
    _geom_torsion_site_symmetry_2
    _geom_torsion_site_symmetry_3
    _geom_torsion_site_symmetry_4
    _geom_torsion
    _geom_torsion_publ_flag
    C10 N1 C7 O3 . . . . 179.0(3) no
    C10 N1 C7 C8 . . . . -0.7(4) no
    C11 N1 C7 O3 . . . . 2.7(5) no
    C11 N1 C7 C8 . . . . -177.1(3) no
    C7 N1 C10 C9 . . . . 15.8(4) no
    C11 N1 C10 C9 . . . . -167.8(3) no
    C2 C1 C5 C4 . . 14_555 14_555 -178.1(3) no
    C2 C1 C1 C5 . . 14_555 . -2.9(4) no
    C1 C1 C2 C3 14_555 . . . 1.9(4) no
    C5 C1 C2 C3 14_555 . . . -178.9(3) no
    C2 C1 C1 C2 . . 14_555 14_555 176.3(3) no
    C5 C1 C1 C5 14_555 . 14_555 . 177.9(3) no
    C1 C2 C3 C6 . . . . -177.3(3) no
    C1 C2 C3 C4 . . . . 0.9(4) no
    C2 C3 C6 O1 . . . . 3.7(4) no
    C2 C3 C4 C5 . . . . -2.8(4) no
    C6 C3 C4 C5 . . . . 175.4(3) no
    C4 C3 C6 O2 . . . . 4.1(4) no
    C2 C3 C6 O2 . . . . -177.7(3) no
    C4 C3 C6 O1 . . . . -174.5(3) no
    C3 C4 C5 C1 . . . 14_555 1.8(4) no
    O3 C7 C8 C9 . . . . 165.4(3) no
    N1 C7 C8 C9 . . . . -14.9(3) no
    C7 C8 C9 C10 . . . . 23.5(3) no
    C8 C9 C10 N1 . . . . -23.5(3) no
loop_
    _geom_hbond_atom_site_label_D
    _geom_hbond_atom_site_label_H
    _geom_hbond_atom_site_label_A
    _geom_hbond_site_symmetry_A
    _geom_hbond_distance_DH
    _geom_hbond_distance_HA
    _geom_hbond_distance_DA
    _geom_hbond_angle_DHA
    _geom_hbond_publ_flag
    O1 H1 O3 . 0.82 1.75 2.556(3) 165 yes
    C2 H2 O2 16_555 0.93 2.48 3.163(4) 131 yes
    C8 H8A O2 . 0.97 2.47 3.311(4) 145 yes
data_global
_journal_date_recd_electronic     2010-12-02
_journal_date_accepted     2010-12-14
_journal_name_full     'Acta Crystallographica, Section E'
_journal_year     2011
_journal_volume     67
_journal_issue      1
_journal_page_first     o208
_journal_page_last     o208
_journal_paper_category     QO
_journal_coeditor_code     SU2234
_publ_contact_author_name     'Youwei Cheng'
_publ_contact_author_address
;
Department of Chemical and Biological Engineering, Zhejiang University, Zhejiang
 310027, People's Republic of China
;
_publ_contact_author_email     'ywcheng@zju.edu.cn'
_publ_contact_author_fax     '86-0571-87951227'
_publ_contact_author_phone     '86-0571-87952210'
_publ_section_title
;
Naphthalene-2,6-dicarboxylic acid--1-methylpyrrolidin-2-one (1/2)
;
loop_
    _publ_author_name
    _publ_author_footnote
    _publ_author_address
    'Wu, Bianhua' .
;
Department of Chemical and Biological Engineering, Zhejiang University,
Hangzhou 310027, People's Republic of China
;
    'Peng, Ge' .
;
Chemical Engineering College, Ningbo University of Technology, Ningbo 315016,
People's Republic of China
;
    'Cheng, Youwei' .
;
Department of Chemical and Biological Engineering, Zhejiang University,
Hangzhou 310027, People's Republic of China
;
    'Li, Xi' .
;
Department of Chemical and Biological Engineering, Zhejiang University,
Hangzhou 310027, People's Republic of China
;
    'Liu, Jiyong' .
;
Department of Chemistry, Zhejiang University,
Hangzhou 310027, People's Republic of China
;
_publ_section_synopsis     .
