# Supplementary material for: Naphthalene-2,6-dicarb­oxy­lic acid–1-methyl­pyrrolidin-2-one (1/2)
Source: Acta Crystallogr Sect E Struct Rep Online. 2010 Dec 24;67(Pt 1):o208. doi: 10.1107/S1600536810052396 (PMC3050321; doi:10.1107/S1600536810052396)
Supplement: Supplementary file 2 [file e-67-0o208-Isup2.hkl]

# 
# h,k,l, Fc-squared, Fo-squared, sigma(Fo-squared) and status flag 
# 
data_I
_shelx_title ' 101105_NDA_NMP in Fdd2 ' 
_shelx_refln_list_code          4 
_shelx_F_calc_maximum      604.10 
_exptl_crystal_F_000      1760.00 
_reflns_d_resolution_high  0.8301 
 
loop_ 
 _symmetry_equiv_pos_as_xyz 
 'x, y, z' 
 '-x, -y, z' 
 '-x+1/4, y+1/4, z+1/4' 
 'x+1/4, -y+1/4, z+1/4' 
 'x, y+1/2, z+1/2' 
 '-x, -y+1/2, z+1/2' 
 '-x+1/4, y+3/4, z+3/4' 
 'x+1/4, -y+3/4, z+3/4' 
 'x+1/2, y, z+1/2' 
 '-x+1/2, -y, z+1/2' 
 '-x+3/4, y+1/4, z+3/4' 
 'x+3/4, -y+1/4, z+3/4' 
 'x+1/2, y+1/2, z' 
 '-x+1/2, -y+1/2, z' 
 '-x+3/4, y+3/4, z+1/4' 
 'x+3/4, -y+3/4, z+1/4' 
 
_cell_length_a    19.7306 
_cell_length_b    28.7632 
_cell_length_c     7.1906 
_cell_angle_alpha  90.000 
_cell_angle_beta   90.000 
_cell_angle_gamma  90.000 
 
_shelx_F_squared_multiplier     1.000 
 
loop_ 
 _refln_index_h 
 _refln_index_k 
 _refln_index_l 
 _refln_F_squared_calc 
 _refln_F_squared_meas 
 _refln_F_squared_sigma 
 _refln_observed_status 
   4   0   0      414.46      620.16     60.15 o 
   8   0   0    45460.86    46611.52    472.89 o 
  12   0   0       95.52       75.28     63.73 o 
  16   0   0    12178.17    12138.29    357.92 o 
  20   0   0       34.47      197.77    110.12 o 
   4   2   0     8937.95     7914.44    108.38 o 
   6   2   0    21113.26    20628.80    191.01 o 
   8   2   0     7749.03     7789.16    121.82 o 
  10   2   0       32.58       52.69     32.48 o 
  12   2   0      162.49      232.85     59.28 o 
  14   2   0    10674.32    10807.72    245.84 o 
  16   2   0     7215.85     7339.99    198.31 o 
  18   2   0     6794.83     6814.01    273.89 o 
  20   2   0        0.84      113.41     72.04 o 
  22   2   0      835.13      565.23    105.22 o 
   2   4   0    71713.66    66813.06    372.64 o 
   4   4   0     3487.59     2736.82     91.73 o 
   6   4   0      401.24      516.53     41.57 o 
   8   4   0     1123.20     1028.12     55.15 o 
  10   4   0    13063.67    14557.26    206.31 o 
  12   4   0     1127.24     1099.92    131.29 o 
  14   4   0     3436.17     3536.03    149.35 o 
  16   4   0     4558.46     4646.00    178.08 o 
  18   4   0       88.29      112.82     57.68 o 
  20   4   0     1031.55      991.17    121.92 o 
  22   4   0        0.23       57.16     75.63 o 
   2   6   0     6791.94     5716.08    209.71 o 
   4   6   0     6254.72     5489.73    273.11 o 
   6   6   0      144.12      206.69     32.25 o 
   8   6   0     5263.36     5516.22    131.73 o 
  10   6   0    10129.95    10702.77    199.92 o 
  12   6   0     2572.83     2848.14     96.18 o 
  14   6   0      293.58      225.44     65.02 o 
  16   6   0      145.98      194.18     58.68 o 
  18   6   0        7.24       15.09     47.65 o 
  20   6   0     2328.89     2186.16    170.83 o 
  22   6   0        0.90       83.24     80.30 o 
   2   8   0     9079.83     9293.62    295.69 o 
   4   8   0       87.21      129.09     40.27 o 
   6   8   0     2161.32     2765.66    119.04 o 
   8   8   0     7218.68     7388.44    157.19 o 
  10   8   0    11128.97    12366.63    220.12 o 
  12   8   0      405.42      532.30     53.92 o 
  14   8   0      172.89      157.63     40.24 o 
  16   8   0       60.00       14.22     48.40 o 
  18   8   0        0.19       24.41     50.54 o 
  20   8   0        7.62      -55.68     67.02 o 
  22   8   0      500.66      465.15    171.18 o 
   2  10   0    67204.54    63361.05    844.05 o 
   4  10   0     2956.65     2923.75    127.28 o 
   6  10   0    15425.85    15359.92    366.18 o 
   8  10   0     3131.75     3687.26    152.66 o 
  10  10   0    26525.62    29341.52    318.36 o 
  12  10   0       74.15       64.93     34.07 o 
  14  10   0      875.17      710.52     70.27 o 
  16  10   0     2401.41     2357.43    131.94 o 
  18  10   0     4844.21     4451.49    284.12 o 
  20  10   0     1397.96     1175.52    138.81 o 
  22  10   0     1140.05     1238.45    243.50 o 
   2  12   0    20006.38    20269.59    518.29 o 
   4  12   0     6838.72     7141.68    332.21 o 
   6  12   0     3757.68     3321.42    150.15 o 
   8  12   0    41638.34    41478.14   1681.72 o 
  10  12   0     1016.65     1091.58     84.26 o 
  12  12   0      497.51      426.08     73.36 o 
  14  12   0     2118.66     2155.10    114.80 o 
  16  12   0     1763.30     1758.73    124.30 o 
  18  12   0        0.62       -0.92     49.60 o 
  20  12   0        0.05      -29.59     65.48 o 
  22  12   0       49.37      214.81    129.17 o 
   2  14   0      215.30      322.74     96.35 o 
   4  14   0     1595.72     1250.80    156.30 o 
   6  14   0      281.53      363.35    166.94 o 
   8  14   0        6.66       25.60     40.02 o 
  10  14   0       99.54      169.62     50.36 o 
  12  14   0      579.50      788.37    107.11 o 
  14  14   0     3533.27     1395.60   1575.39 o 
  16  14   0        0.81      -74.56    119.06 o 
  18  14   0      271.83      350.16    108.87 o 
  20  14   0        0.36      124.23    137.63 o 
   0  16   0     2505.70     2775.31    218.34 o 
   2  16   0     2775.88     2777.41    226.14 o 
   4  16   0       84.83      197.88     85.10 o 
   6  16   0      331.21      356.67     68.29 o 
   8  16   0     2388.79     2712.70    229.10 o 
  10  16   0      520.49      357.69    181.24 o 
  12  16   0        0.16      -50.53     50.53 o 
  14  16   0    10994.24    10187.22    589.32 o 
  16  16   0      355.12      408.94    141.50 o 
  18  16   0       70.91       37.85    187.27 o 
  20  16   0       98.91      -75.87    149.06 o 
   2  18   0     1817.80     1739.47    194.86 o 
   4  18   0     7315.87     7354.06    405.38 o 
   6  18   0       52.72      164.48    100.15 o 
   8  18   0      340.36      398.65    155.19 o 
  10  18   0     6004.78     6121.31    435.76 o 
  12  18   0       26.40       33.13    100.18 o 
  14  18   0       46.90     -117.22    121.19 o 
  16  18   0       20.69      -47.90    112.10 o 
  18  18   0      364.05       38.56     97.26 o 
  20  18   0      330.04      178.98    143.86 o 
   0  20   0    15695.92    16185.54    573.36 o 
   2  20   0     1760.78     1393.47    188.47 o 
   4  20   0     1228.75     1003.79    175.20 o 
   6  20   0     1494.68     1474.70    209.04 o 
   8  20   0    21692.76    19922.70    756.81 o 
  10  20   0     9324.58     9009.78    543.01 o 
  12  20   0     2195.93     2029.17    279.63 o 
  14  20   0      410.23      271.49    156.05 o 
  16  20   0       39.68      145.43    135.20 o 
  18  20   0     1143.99     1360.66    271.32 o 
   2  22   0     1957.97     1761.27    150.40 o 
   4  22   0     4663.68     4513.42    356.52 o 
   6  22   0    30154.86    30885.42    817.35 o 
   8  22   0     5751.55     5696.59    269.58 o 
  10  22   0     7572.22     7897.45    485.28 o 
  12  22   0     4362.88     4359.09    242.31 o 
  14  22   0        1.40       55.51    120.00 o 
  16  22   0      638.63     1223.74    254.49 o 
  18  22   0       33.92     -164.24    164.24 o 
   0  24   0      706.18      817.11    168.13 o 
   2  24   0      112.33      119.83     72.61 o 
   4  24   0      290.43       74.19     92.99 o 
   6  24   0       34.87       40.62     74.14 o 
   8  24   0      595.03      671.36    112.20 o 
  10  24   0     1260.54     1331.26    385.08 o 
  12  24   0       15.80      -63.20    142.59 o 
  14  24   0       11.75     -158.52    158.52 o 
  16  24   0       33.37       36.30    145.22 o 
   2  26   0      971.83      991.13    289.98 o 
   4  26   0     3150.51     2951.36    209.62 o 
   6  26   0     1706.87     1400.98    238.06 o 
   8  26   0       29.58       -0.75    128.39 o 
  10  26   0      189.97      328.14    181.27 o 
  12  26   0       60.83      241.20    176.05 o 
  14  26   0      726.03      903.36    246.97 o 
   0  28   0      304.28       23.94    104.99 o 
   2  28   0     1328.41     1072.76    145.70 o 
   4  28   0     2164.65     2233.10    198.88 o 
   6  28   0     2832.31     3305.10    362.02 o 
   8  28   0       64.22      -15.51    115.61 o 
  10  28   0      814.60      917.37    243.52 o 
  12  28   0        8.44       65.99    144.76 o 
  14  28   0        4.06     -105.37    162.83 o 
   2  30   0      784.99      808.84    175.15 o 
   4  30   0     2052.04     1988.75    194.31 o 
   6  30   0      319.18      324.00     97.81 o 
   8  30   0        0.00      -59.05    148.49 o 
  10  30   0      533.26      745.81    222.20 o 
   0  32   0     2260.99     1992.83    292.25 o 
   2  32   0      362.29      467.73    119.35 o 
   4  32   0     1176.74     1048.28    157.26 o 
   6  32   0      683.60      909.97    149.65 o 
   8  32   0     2716.64     2827.69    251.41 o 
   2  34   0     1393.38     1407.15    192.66 o 
   4  34   0       52.84       53.31    101.34 o 
   1   1   1    21582.62    21877.47    118.98 o 
   3   1   1   105603.42    98429.27    580.49 o 
   5   1   1    17469.12    16035.00    129.83 o 
   7   1   1     2807.45     2556.72     50.38 o 
   9   1   1     3378.26     3465.66     71.14 o 
  11   1   1     1103.74     1114.62     45.95 o 
  13   1   1      476.51      453.33     43.40 o 
  15   1   1     4807.18     4424.37    112.38 o 
  17   1   1     1512.52     1649.40     81.29 o 
  19   1   1     9852.05    10286.14    241.77 o 
  21   1   1     3343.66     3625.31    216.22 o 
  23   1   1      695.03     1018.35    193.92 o 
   1   3   1     5120.53     4649.15    100.81 o 
   3   3   1    19018.70    18119.79    251.63 o 
   5   3   1      246.85      201.41     23.52 o 
   7   3   1     8664.02     8837.69     98.17 o 
   9   3   1     2413.30     2410.44     61.74 o 
  11   3   1      854.75      930.88     47.79 o 
  13   3   1      804.52      784.31     45.70 o 
  15   3   1     6424.45     6204.51    148.49 o 
  17   3   1    14518.26    14154.91    221.46 o 
  19   3   1     2243.97     2361.15    110.21 o 
  21   3   1      439.25      473.96     67.27 o 
  23   3   1      305.12      131.78     82.43 o 
   1   5   1    20609.62    19848.66    137.41 o 
   3   5   1    11224.88    10677.62    340.28 o 
   5   5   1      144.52       78.36     26.27 o 
   7   5   1    11476.20    11830.48    138.64 o 
   9   5   1     8180.74     8611.95    111.69 o 
  11   5   1     5033.11     5368.23    103.08 o 
  13   5   1       72.71      117.14     28.85 o 
  15   5   1     2349.83     2224.53     89.63 o 
  17   5   1     5642.18     5685.41    151.38 o 
  19   5   1     1806.51     1755.78     95.08 o 
  21   5   1      118.40      267.50     57.38 o 
  23   5   1      337.52      230.07     73.34 o 
   1   7   1     6050.71     5831.96    129.10 o 
   3   7   1     1563.09     1509.68     73.43 o 
   5   7   1    19499.87    19941.21    232.70 o 
   7   7   1    26655.27    28228.98    201.08 o 
   9   7   1      155.22      208.87     20.30 o 
  11   7   1     1739.22     1910.48     97.60 o 
  13   7   1      219.22      189.94     32.09 o 
  15   7   1      653.38      613.42     51.99 o 
  17   7   1     2869.89     3013.87    111.13 o 
  19   7   1      273.04      329.63     49.67 o 
  21   7   1      238.97       76.01     59.73 o 
  23   7   1       10.84      147.32    105.79 o 
   1   9   1     5764.77     5566.30    122.08 o 
   3   9   1     5531.67     5363.01    141.20 o 
   5   9   1     3624.61     3914.96    111.99 o 
   7   9   1    10218.10    10927.84    147.11 o 
   9   9   1    15151.76    14974.48    193.88 o 
  11   9   1     7921.77     8081.81    125.67 o 
  13   9   1      569.71      541.28     42.84 o 
  15   9   1      128.88       77.40     40.70 o 
  17   9   1     3234.55     3106.10    106.49 o 
  19   9   1     4331.59     4298.59    138.33 o 
  21   9   1     1760.78     1827.43    197.62 o 
   1  11   1     3174.75     2932.78    107.44 o 
   3  11   1    14615.63    14513.02    259.54 o 
   5  11   1     4365.68     4284.64    127.49 o 
   7  11   1     4861.73     5345.77    126.24 o 
   9  11   1    10601.03    10964.13    166.58 o 
  11  11   1     5879.53     5890.44    125.58 o 
  13  11   1     1249.17     1369.79     66.79 o 
  15  11   1     1269.39     1209.98     92.13 o 
  17  11   1     4786.54     4798.43    178.92 o 
  19  11   1      103.55      230.76     66.32 o 
  21  11   1      630.11      838.18    113.70 o 
   1  13   1    16209.20    17008.70    311.19 o 
   3  13   1    14125.90    15059.68    272.31 o 
   5  13   1     1055.90      979.66     69.61 o 
   7  13   1     1381.59     1300.03     72.30 o 
   9  13   1      288.03      263.16     40.19 o 
  11  13   1     3591.38     3184.15    111.86 o 
  13  13   1     1783.25     1793.77     89.54 o 
  15  13   1     1533.27     1552.11     79.68 o 
  17  13   1     1851.22     1759.16    115.43 o 
  19  13   1     1150.57     1027.05    102.59 o 
  21  13   1      105.62      126.98     69.32 o 
   1  15   1     5144.11     5215.92    188.37 o 
   3  15   1     2003.87     2298.54    110.05 o 
   5  15   1     5397.49     5152.38    197.60 o 
   7  15   1     5553.27     5476.44    154.52 o 
   9  15   1     1074.99     1107.12     78.28 o 
  11  15   1      395.19      331.16     53.11 o 
  13  15   1       97.24      129.61     51.67 o 
  15  15   1      229.03      158.26     70.30 o 
  17  15   1      983.90      749.91    139.03 o 
  19  15   1      168.21      288.91    108.28 o 
  21  15   1       55.37        3.24    169.44 o 
   1  17   1      146.00      171.97     54.71 o 
   3  17   1     2583.14     2362.44    164.70 o 
   5  17   1     5091.58     5132.70    194.40 o 
   7  17   1      407.98      456.17     64.40 o 
   9  17   1     1638.17     1603.99     92.32 o 
  11  17   1     8530.89     8637.92    233.31 o 
  13  17   1     2886.39     2828.44    121.57 o 
  15  17   1     1094.25      935.05     86.67 o 
  17  17   1     3052.63     2866.71    348.15 o 
  19  17   1      101.39      145.95     93.02 o 
   1  19   1     1380.14     1462.09    123.98 o 
   3  19   1      572.44      522.81     77.40 o 
   5  19   1     2745.17     2831.09    152.10 o 
   7  19   1     4672.21     4103.86    385.76 o 
   9  19   1     4336.91     4325.12    152.97 o 
  11  19   1    10870.84    10809.98    247.39 o 
  13  19   1     2563.40     2757.28    124.77 o 
  15  19   1      164.83      141.65    220.75 o 
  17  19   1      569.67      454.51    139.15 o 
  19  19   1     1113.35      938.26    166.98 o 
   1  21   1      126.59      137.99     68.14 o 
   3  21   1     1925.45     1703.64    119.85 o 
   5  21   1     2507.60     2236.86    116.23 o 
   7  21   1    10291.28    10465.87    305.31 o 
   9  21   1      873.88      921.05    107.24 o 
  11  21   1     4715.81     5093.42    227.52 o 
  13  21   1     2800.25     3426.31    197.98 o 
  15  21   1     1673.98     2005.14    220.68 o 
  17  21   1      137.24       67.03     78.63 o 
   1  23   1     2399.71     2453.43    147.06 o 
   3  23   1     2273.23     2098.23    137.82 o 
   5  23   1       26.96       97.40     51.87 o 
   7  23   1    12324.19    12203.52    265.70 o 
   9  23   1     8073.12     7492.39    364.06 o 
  11  23   1     1796.00     2115.14    216.38 o 
  13  23   1     1096.56     1349.28    180.34 o 
  15  23   1      576.53      825.49    327.15 o 
  17  23   1      217.55      225.00     94.97 o 
   1  25   1       77.02      115.04     61.09 o 
   3  25   1      174.33      201.25     73.68 o 
   5  25   1     1989.21     2007.79    141.92 o 
   7  25   1      220.01      178.30     48.14 o 
   9  25   1      356.35      221.27     67.63 o 
  11  25   1     1584.65     1734.11    316.59 o 
  13  25   1      541.40      515.52    132.31 o 
  15  25   1       32.75      -35.06     95.23 o 
   1  27   1     2409.95     2057.29    128.58 o 
   3  27   1     1950.84     1545.31    135.78 o 
   5  27   1      490.59      475.59     89.14 o 
   7  27   1      178.17      113.19     64.88 o 
   9  27   1      195.23      111.53     65.16 o 
  11  27   1      256.03      293.57     99.29 o 
  13  27   1     1159.68     1627.33    216.40 o 
   1  29   1      586.14      354.18     74.81 o 
   3  29   1       53.45      153.07     68.78 o 
   5  29   1      250.59      219.56     65.30 o 
   7  29   1       75.42      -13.46     51.27 o 
   9  29   1      369.92      395.49     88.95 o 
  11  29   1     1133.37     1304.87    193.50 o 
   1  31   1      408.81      372.82     78.51 o 
   3  31   1      346.97      229.30     80.23 o 
   5  31   1      103.74      122.59     79.57 o 
   7  31   1        2.79       17.70     70.15 o 
   9  31   1       30.97      -22.94    143.79 o 
   1  33   1       53.63       44.22     70.00 o 
   3  33   1       69.23       31.68     65.58 o 
   5  33   1        5.53      -46.03     61.90 o 
   2   0   2   364936.44   356410.09    878.59 o 
   6   0   2     5254.20     5081.29    279.24 o 
  10   0   2    17555.47    18061.90    293.79 o 
  14   0   2     9126.40     8592.43    256.02 o 
  18   0   2     2539.15     2397.77    134.28 o 
  22   0   2      460.28      313.43    147.63 o 
   0   2   2   189091.70   178942.39    932.73 o 
   2   2   2    78258.07    74884.52    312.37 o 
   4   2   2    46376.92    45324.59    422.56 o 
   6   2   2     8344.06     8347.69    129.34 o 
   8   2   2      605.17      560.06     42.73 o 
  10   2   2      573.39      641.63     37.67 o 
  12   2   2     3707.17     3609.53     88.41 o 
  14   2   2     8176.44     8137.91    166.79 o 
  16   2   2     4713.41     5104.24    136.97 o 
  18   2   2      363.57      355.31     45.84 o 
  20   2   2      666.93      762.91     74.47 o 
  22   2   2       54.17       95.23     91.56 o 
   2   4   2     1776.92     1660.87     47.79 o 
   4   4   2     9341.69     9061.92     99.77 o 
   6   4   2      469.06      446.58     32.92 o 
   8   4   2     4544.44     5014.62    234.04 o 
  10   4   2     1860.76     1817.29     81.89 o 
  12   4   2     3405.09     3624.79     81.33 o 
  14   4   2      385.08      405.79     35.93 o 
  16   4   2      869.90      922.16     57.17 o 
  18   4   2     7808.12     7858.22    171.86 o 
  20   4   2     1637.99     1419.55    125.37 o 
  22   4   2      174.19       12.57     67.75 o 
   0   6   2    21609.78    20386.36    265.81 o 
   2   6   2     5670.98     5649.45    108.67 o 
   4   6   2     1936.23     2236.20     63.48 o 
   6   6   2     2381.90     2277.56     92.31 o 
   8   6   2     7773.67     8169.92    209.32 o 
  10   6   2     6868.00     7393.44    152.01 o 
  12   6   2     1110.77     1258.73     65.05 o 
  14   6   2     2785.27     2979.26    137.43 o 
  16   6   2      383.61      331.33     67.62 o 
  18   6   2      834.79      729.21     85.81 o 
  20   6   2       28.97       56.70     70.81 o 
  22   6   2       79.53      -60.84     66.59 o 
   2   8   2     2200.15     2381.17     66.40 o 
   4   8   2     1648.53     1776.28     64.37 o 
   6   8   2     5166.21     5519.54    131.34 o 
   8   8   2    17641.94    19196.86    331.83 o 
  10   8   2      786.57      859.25     50.35 o 
  12   8   2      884.26      861.17     55.28 o 
  14   8   2       39.16       41.77     34.57 o 
  16   8   2      622.24      557.81     63.59 o 
  18   8   2      106.45       31.50     59.39 o 
  20   8   2      572.03      575.46     91.51 o 
  22   8   2       34.83      163.68    115.73 o 
   0  10   2    47143.32    47048.91    444.28 o 
   2  10   2     1098.78     1047.90     59.27 o 
   4  10   2    19700.44    19234.90    183.06 o 
   6  10   2      901.55      795.17     83.63 o 
   8  10   2    15438.54    16197.96    376.76 o 
  10  10   2     5038.54     5345.64    104.43 o 
  12  10   2     7218.33     7424.06    151.84 o 
  14  10   2     1336.54     1198.68     73.41 o 
  16  10   2     1698.17     1398.65     91.57 o 
  18  10   2     1126.71      799.49    110.89 o 
  20  10   2      356.06      298.99     73.84 o 
  22  10   2      984.80      952.94    124.06 o 
   2  12   2    24771.91    25296.52    343.39 o 
   4  12   2     1783.97     1931.54     78.88 o 
   6  12   2    20011.70    19626.35    355.03 o 
   8  12   2      431.00      403.90     60.59 o 
  10  12   2     3905.81     3499.93     84.42 o 
  12  12   2      166.05      134.07     42.36 o 
  14  12   2      811.72      702.55     57.38 o 
  16  12   2     2703.05     2749.37    122.99 o 
  18  12   2      161.37       87.84     67.76 o 
  20  12   2      156.59      105.32     69.77 o 
   0  14   2    33939.64    36047.41    760.54 o 
   2  14   2       72.34       55.13     31.60 o 
   4  14   2     5401.82     5350.79    144.27 o 
   6  14   2     1264.11     1285.78     60.19 o 
   8  14   2     4048.33     4121.07    152.02 o 
  10  14   2     1287.11     1314.42     84.12 o 
  12  14   2     5564.43     5098.52    137.14 o 
  14  14   2      617.05      576.59     51.68 o 
  16  14   2      866.38      766.52    102.68 o 
  18  14   2      206.42      274.28     83.67 o 
  20  14   2       50.26      -82.06     82.06 o 
   2  16   2      468.87      460.73     50.32 o 
   4  16   2     1682.19     1821.10     86.63 o 
   6  16   2     1175.13     1300.75     67.97 o 
   8  16   2      267.31      254.32     29.57 o 
  10  16   2      698.27      638.43     51.43 o 
  12  16   2     2430.15     2454.95     95.51 o 
  14  16   2      440.31      492.13     56.07 o 
  16  16   2     2603.37     2658.15    178.50 o 
  18  16   2      684.57      772.56    110.54 o 
  20  16   2      175.70      114.15     74.82 o 
   0  18   2     1117.30     1044.71    139.10 o 
   2  18   2     3984.92     4098.95    154.86 o 
   4  18   2      445.53      391.26     52.62 o 
   6  18   2     1131.92      961.84     77.98 o 
   8  18   2     2688.55     2920.86     94.74 o 
  10  18   2     3629.64     3697.43     99.65 o 
  12  18   2     3229.61     3038.82    146.95 o 
  14  18   2     1885.43     1592.73    183.15 o 
  16  18   2     1091.00     1056.15    166.10 o 
  18  18   2      189.31      151.91    109.60 o 
   2  20   2     2424.67     2130.22    145.85 o 
   4  20   2     8081.80     8250.96    232.10 o 
   6  20   2     3685.25     3702.86    155.94 o 
   8  20   2     4705.20     4980.73    201.74 o 
  10  20   2    12118.31    12506.23    212.23 o 
  12  20   2     2214.30     2188.03    134.99 o 
  14  20   2       28.77       25.63     88.50 o 
  16  20   2     1029.94      916.93    302.05 o 
  18  20   2      120.35      264.30    116.47 o 
   0  22   2      129.22      111.53     91.79 o 
   2  22   2      234.52      289.22     77.16 o 
   4  22   2    18268.68    18731.53    368.05 o 
   6  22   2     5933.36     6301.10    214.27 o 
   8  22   2     9521.61     9819.71    257.64 o 
  10  22   2     1341.87     1284.66     88.52 o 
  12  22   2     2095.24     2047.63    114.44 o 
  14  22   2      330.37      442.12    104.46 o 
  16  22   2       94.06      110.51     99.76 o 
   2  24   2      894.12      801.05    108.61 o 
   4  24   2      128.15      142.29     57.46 o 
   6  24   2     3685.76     3239.25    165.13 o 
   8  24   2     1113.01     1113.25    100.75 o 
  10  24   2     1331.36     1338.23    103.92 o 
  12  24   2      112.06      -47.98    149.36 o 
  14  24   2     1226.25     1346.47    232.41 o 
  16  24   2      188.31      348.57    115.78 o 
   0  26   2     3073.81     2735.57    273.05 o 
   2  26   2      973.84      882.71    103.58 o 
   4  26   2     2345.93     2320.75    151.12 o 
   6  26   2      712.67      522.51    100.48 o 
   8  26   2     2089.72     2065.53    140.56 o 
  10  26   2       85.43      271.54    129.65 o 
  12  26   2       35.60      150.45    109.94 o 
  14  26   2      219.94      232.74    135.73 o 
   2  28   2      685.44      613.18     93.92 o 
   4  28   2     1476.72     1357.73    123.43 o 
   6  28   2      927.12      907.88    195.10 o 
   8  28   2      910.90      695.57    143.28 o 
  10  28   2       49.87      132.77    107.31 o 
  12  28   2      813.88      957.09    174.88 o 
   0  30   2     1569.00     1589.96    178.32 o 
   2  30   2      580.33      655.43    123.25 o 
   4  30   2      187.83      169.65     75.67 o 
   6  30   2      284.50      376.05     79.97 o 
   8  30   2     1170.21     1119.83    173.91 o 
  10  30   2       72.00      346.73    135.72 o 
   2  32   2     1574.35     1585.97    146.88 o 
   4  32   2      164.91       -6.01     66.15 o 
   6  32   2     1584.27     1523.12    197.33 o 
   1   1   3    44241.22    45652.22    248.34 o 
   3   1   3     1219.36     1367.97     48.14 o 
   5   1   3     6894.21     7374.34    139.76 o 
   7   1   3     3313.74     3381.52     76.64 o 
   9   1   3     1538.09     1188.10     60.52 o 
  11   1   3     2473.59     2414.43     72.81 o 
  13   1   3     1490.35     1420.45     69.32 o 
  15   1   3     5087.46     5111.93    127.16 o 
  17   1   3     2923.81     2948.07    113.19 o 
  19   1   3       86.30      215.09     64.48 o 
  21   1   3     2958.66     3457.03    444.67 o 
   1   3   3     4735.77     5056.55     85.64 o 
   3   3   3     4639.51     4672.66     91.60 o 
   5   3   3     8530.05     8657.92    149.39 o 
   7   3   3     1511.42     1554.14     49.50 o 
   9   3   3     4184.17     4027.42     77.05 o 
  11   3   3      848.73      898.24     38.60 o 
  13   3   3     1652.54     1572.89    139.02 o 
  15   3   3    14466.50    14399.22    329.05 o 
  17   3   3     7205.16     6945.83    189.30 o 
  19   3   3      542.58      476.57    127.07 o 
  21   3   3     1388.43     1475.36    182.61 o 
   1   5   3      848.40      907.18     46.04 o 
   3   5   3     6315.39     6281.95    106.03 o 
   5   5   3     4987.05     5033.17     91.97 o 
   7   5   3     1387.77     1319.28     99.75 o 
   9   5   3     3125.63     3423.90    109.59 o 
  11   5   3      647.17      801.02     67.16 o 
  13   5   3      234.39      244.13     68.67 o 
  15   5   3      643.32      670.20     91.66 o 
  17   5   3     1493.26     1590.40    137.04 o 
  19   5   3     2220.12     2157.54    131.70 o 
  21   5   3      303.28      197.96     93.16 o 
   1   7   3      706.72      647.78     39.79 o 
   3   7   3     1880.58     1976.29     58.22 o 
   5   7   3     8999.52     9097.00    153.29 o 
   7   7   3     2501.55     2488.32     99.25 o 
   9   7   3     4487.55     4662.62    141.93 o 
  11   7   3     1531.30     1589.05    100.22 o 
  13   7   3      316.37      194.46     63.98 o 
  15   7   3     1780.94     1639.34    193.26 o 
  17   7   3       39.63       16.76     65.78 o 
  19   7   3      281.15      150.80     69.05 o 
  21   7   3      403.31      339.72     86.71 o 
   1   9   3     2215.18     2123.99     71.72 o 
   3   9   3     2905.43     2910.70     88.16 o 
   5   9   3      526.78      535.95     49.86 o 
   7   9   3    14104.91    14603.10    240.61 o 
   9   9   3     1202.97     1194.95     89.16 o 
  11   9   3     1654.95     1682.27    107.74 o 
  13   9   3     1857.72     1657.05    130.47 o 
  15   9   3     1899.14     2039.79    152.14 o 
  17   9   3      808.10      937.61    117.44 o 
  19   9   3     2358.58     2144.93    314.70 o 
  21   9   3     2012.54     2231.46    188.35 o 
   1  11   3     2200.98     2065.20     79.65 o 
   3  11   3     1479.04     1609.54     60.87 o 
   5  11   3     2079.79     2030.48     77.50 o 
   7  11   3     6124.39     6178.57    168.35 o 
   9  11   3      227.67      257.80     46.67 o 
  11  11   3      277.70      316.49     67.61 o 
  13  11   3     4631.09     4445.30    209.41 o 
  15  11   3     2353.56     2333.08    162.39 o 
  17  11   3      698.74      791.97    111.99 o 
  19  11   3     1641.36     1684.73    157.31 o 
   1  13   3    10796.73    11101.12    175.14 o 
   3  13   3     4379.07     4375.52    133.45 o 
   5  13   3     1006.55      991.85     65.72 o 
   7  13   3     2907.43     3011.47     84.06 o 
   9  13   3      928.51      849.02     82.66 o 
  11  13   3      294.95      231.69     64.91 o 
  13  13   3     1471.01     1562.32    132.30 o 
  15  13   3     3885.07     3804.70    240.22 o 
  17  13   3       69.54      142.42     79.20 o 
  19  13   3       36.57       81.44    103.19 o 
   1  15   3     1644.42     1785.10     73.22 o 
   3  15   3     2253.74     2232.22    103.31 o 
   5  15   3      451.18      511.76     61.13 o 
   7  15   3     2871.60     2952.55    152.00 o 
   9  15   3     2345.56     2532.20    195.86 o 
  11  15   3     1473.81     1429.61    128.92 o 
  13  15   3      729.90      659.20    102.14 o 
  15  15   3     1236.61     1177.86    129.80 o 
  17  15   3      478.22      420.44    101.67 o 
  19  15   3      157.37      208.71     85.48 o 
   1  17   3     1641.72     1759.26    116.32 o 
   3  17   3      202.87      120.99     86.41 o 
   5  17   3      105.89      107.97     59.20 o 
   7  17   3     2150.13     2382.82    125.67 o 
   9  17   3     1823.08     2032.52    178.67 o 
  11  17   3     3051.61     3422.01    446.09 o 
  13  17   3     1553.48     1684.16    189.41 o 
  15  17   3      374.92      472.97    144.58 o 
  17  17   3      172.03      220.21     97.45 o 
  19  17   3      839.94      708.35    128.59 o 
   1  19   3      203.53      216.86     65.39 o 
   3  19   3     2018.28     1982.39    108.18 o 
   5  19   3     1069.33     1231.24    115.20 o 
   7  19   3     2111.68     2251.60    305.54 o 
   9  19   3    15166.51    15622.03    214.50 o 
  11  19   3     3957.73     4200.21    282.52 o 
  13  19   3      195.07      297.82    112.50 o 
  15  19   3     2414.15     2637.15    240.26 o 
  17  19   3      140.33       94.98    135.55 o 
   1  21   3      950.01      821.35     97.85 o 
   3  21   3     1283.81     1386.96     99.13 o 
   5  21   3     4279.65     4318.52    161.99 o 
   7  21   3     4812.36     4702.32    226.14 o 
   9  21   3     3140.70     3103.18    170.37 o 
  11  21   3      264.76      319.38    113.42 o 
  13  21   3      850.06      930.98    160.66 o 
  15  21   3     1197.26     1444.34    318.12 o 
  17  21   3     1089.01     1157.29    185.77 o 
   1  23   3     1947.37     2120.21    153.37 o 
   3  23   3      234.34      386.34     79.77 o 
   5  23   3     4053.33     3981.59    168.53 o 
   7  23   3     4419.29     4532.45    284.49 o 
   9  23   3     2276.80     2386.84    274.15 o 
  11  23   3     1651.38     1706.05    204.51 o 
  13  23   3      590.38      860.68    160.77 o 
  15  23   3     1555.53     1872.11    221.69 o 
   1  25   3     1027.88     1150.87    234.11 o 
   3  25   3     2403.86     2265.63    201.90 o 
   5  25   3      964.82     1063.42    105.78 o 
   7  25   3      603.60      509.03    114.81 o 
   9  25   3     1549.53     1495.31    151.79 o 
  11  25   3      673.99      813.26    296.42 o 
  13  25   3      469.51      626.16    149.54 o 
   1  27   3      906.69     1013.44    124.51 o 
   3  27   3      331.79      358.83    104.55 o 
   5  27   3      220.41      218.02     62.47 o 
   7  27   3       86.55      119.13    194.94 o 
   9  27   3      138.15      201.37     88.22 o 
  11  27   3      959.15     1677.72    612.56 o 
   1  29   3      891.58      792.94    114.21 o 
   3  29   3      584.65      604.98    117.69 o 
   5  29   3       86.14      -99.01     99.01 o 
   7  29   3       30.84       53.12    100.26 o 
   9  29   3      212.95      266.07     95.74 o 
   1  31   3      135.57      103.98     71.09 o 
   3  31   3       29.07      -26.18     98.84 o 
   5  31   3      224.23      248.78    255.47 o 
   0   0   4   103562.94   102353.17   1455.99 o 
   4   0   4    28233.33    29937.83    725.33 o 
   8   0   4    21825.19    22118.42    283.92 o 
  12   0   4     5002.55     4965.17    154.96 o 
  16   0   4     1414.96     1416.88    166.68 o 
  20   0   4      351.74      219.78    153.26 o 
   2   2   4    28740.50    28662.96    267.53 o 
   4   2   4    12547.43    12830.17    164.39 o 
   6   2   4     9961.66    10361.82    165.46 o 
   8   2   4     1993.83     1942.46     60.86 o 
  10   2   4     3807.24     3915.45     92.79 o 
  12   2   4     2194.84     2256.95     71.34 o 
  14   2   4       76.00       74.47     18.26 o 
  16   2   4     2330.75     2329.82    157.43 o 
  18   2   4      414.52      321.93     76.43 o 
  20   2   4      720.35      800.91    152.80 o 
   0   4   4     3544.99     3640.93    164.59 o 
   2   4   4     2109.73     2079.77     69.51 o 
   4   4   4     2918.32     3117.18     82.38 o 
   6   4   4     5037.46     4981.54    125.82 o 
   8   4   4      942.98     1000.21     42.88 o 
  10   4   4       71.66       63.49     19.19 o 
  12   4   4      437.33      415.15    101.12 o 
  14   4   4      377.02      399.10     76.07 o 
  16   4   4     6066.20     6555.25    260.14 o 
  18   4   4     2549.30     2524.32    172.16 o 
  20   4   4     1008.24      913.69    154.80 o 
   2   6   4     1332.87     1249.75     56.95 o 
   4   6   4     1152.88     1115.01     52.34 o 
   6   6   4      293.04      267.27     28.93 o 
   8   6   4     5796.58     5617.98    296.21 o 
  10   6   4     3631.96     3574.07    143.45 o 
  12   6   4      807.77      737.00     94.76 o 
  14   6   4      187.69      146.38     69.92 o 
  16   6   4      127.44      -10.61     79.81 o 
  18   6   4      417.33      509.24     96.14 o 
  20   6   4       82.49      -12.99     92.10 o 
   0   8   4     3324.85     3405.36    137.26 o 
   2   8   4     1376.04     1267.85     59.61 o 
   4   8   4     3519.49     3204.35     79.65 o 
   6   8   4     6176.67     6567.50    131.57 o 
   8   8   4     1586.20     1618.09     92.42 o 
  10   8   4      935.31      864.61     98.67 o 
  12   8   4      487.11      567.85     95.81 o 
  14   8   4     2106.85     2114.91    156.18 o 
  16   8   4      374.59      389.29     86.65 o 
  18   8   4       25.78       12.94     66.80 o 
  20   8   4      290.66      164.35     82.53 o 
   2  10   4    11518.60    11538.38    169.02 o 
   4  10   4      390.95      459.55     34.36 o 
   6  10   4     6647.21     6407.00    132.19 o 
   8  10   4     1514.22     1472.27     89.91 o 
  10  10   4     4678.72     4427.07    205.41 o 
  12  10   4      194.50      197.87     68.62 o 
  14  10   4     1076.95     1208.83    126.27 o 
  16  10   4      373.27      676.70    102.50 o 
  18  10   4     1321.06     1166.01    135.58 o 
   0  12   4     8415.14     8232.06    212.85 o 
   2  12   4     3079.64     3329.63     95.33 o 
   4  12   4     9144.30     9259.69    162.49 o 
   6  12   4      721.95      775.07     56.46 o 
   8  12   4     7130.95     6905.16    397.58 o 
  10  12   4      927.10      974.19    130.68 o 
  12  12   4     5469.19     5375.27    241.87 o 
  14  12   4     1677.30     1851.70    157.94 o 
  16  12   4        8.74      -53.42     73.09 o 
  18  12   4      501.45      311.18    118.23 o 
   2  14   4     7230.83     7270.93    216.41 o 
   4  14   4      129.35      121.94     44.30 o 
   6  14   4      600.84      549.60     57.79 o 
   8  14   4       99.33      190.81     65.43 o 
  10  14   4      208.23      110.61     56.07 o 
  12  14   4       27.30       43.60     58.21 o 
  14  14   4      167.93       86.14     72.16 o 
  16  14   4      107.13       40.06     78.37 o 
  18  14   4      641.92      579.81    116.42 o 
   0  16   4      608.39      672.33     86.48 o 
   2  16   4       43.36       37.01     34.27 o 
   4  16   4      400.61      432.12     65.12 o 
   6  16   4      898.52      876.84     76.68 o 
   8  16   4      678.80      620.21    128.23 o 
  10  16   4      488.82      334.68    105.57 o 
  12  16   4      410.31      373.32     80.90 o 
  14  16   4     1759.58     1617.44    151.17 o 
  16  16   4     1114.98     1315.07    182.42 o 
  18  16   4      173.61       59.44     79.39 o 
   2  18   4      223.71      212.59     57.21 o 
   4  18   4     1177.50     1190.91     98.28 o 
   6  18   4      172.47      143.37     53.29 o 
   8  18   4      410.93      442.29    123.76 o 
  10  18   4     4981.44     5387.12    745.16 o 
  12  18   4     6082.42     5859.55    600.94 o 
  14  18   4       42.54      183.79    100.74 o 
  16  18   4      928.30      669.45    150.41 o 
   0  20   4     5458.07     5713.66    363.95 o 
   2  20   4     5234.04     5441.08    200.54 o 
   4  20   4     6736.88     6477.14    219.72 o 
   6  20   4     5593.73     6138.46    237.64 o 
   8  20   4     3015.11     2940.01    237.18 o 
  10  20   4       50.95       98.54    100.80 o 
  12  20   4      510.66      617.44    138.58 o 
  14  20   4      882.26      725.03    137.34 o 
  16  20   4      314.38      263.62    199.01 o 
   2  22   4     4334.68     4625.29    193.51 o 
   4  22   4      191.03      256.19     76.71 o 
   6  22   4     3528.15     3813.90    178.28 o 
   8  22   4     4080.02     4024.02    237.21 o 
  10  22   4     1530.82     1744.06    286.80 o 
  12  22   4        1.93      -52.10     86.45 o 
  14  22   4      961.09     1003.31    168.34 o 
   0  24   4     4917.13     5260.48    385.73 o 
   2  24   4      115.23       29.39     78.59 o 
   4  24   4     3688.01     3895.28    228.15 o 
   6  24   4      124.55      130.53     58.91 o 
   8  24   4     3098.29     3209.75    619.85 o 
  10  24   4      459.99      404.63    111.08 o 
  12  24   4      476.66      722.28    150.74 o 
   2  26   4      252.73      298.48     98.63 o 
   4  26   4      253.73      214.88     80.71 o 
   6  26   4      594.12      642.30     93.85 o 
   8  26   4      263.22      286.34    114.59 o 
  10  26   4     1576.09     1509.58    203.67 o 
   0  28   4        0.19      124.36    136.62 o 
   2  28   4     2865.77     3236.62    238.91 o 
   4  28   4     1359.20     1449.36    140.71 o 
   6  28   4      112.47      225.66     98.47 o 
   8  28   4      148.86      239.93    153.21 o 
   2  30   4      257.46      192.20    101.74 o 
   4  30   4       51.21      118.60    139.35 o 
   1   1   5    11450.42    12231.09    171.59 o 
   3   1   5     2325.69     2287.48     76.19 o 
   5   1   5     1264.24     1408.74     72.62 o 
   7   1   5      659.53      603.17     58.46 o 
   9   1   5     1254.19     1250.36     61.40 o 
  11   1   5     3717.10     3693.50    101.70 o 
  13   1   5     3718.63     3903.60    102.41 o 
  15   1   5     4625.32     4778.15    180.59 o 
  17   1   5      733.62      634.86     94.86 o 
  19   1   5     1952.77     2305.86    351.29 o 
   1   3   5     4045.76     4055.29    101.16 o 
   3   3   5      254.20      272.92     36.14 o 
   5   3   5     1889.92     1830.20     84.98 o 
   7   3   5      684.57      701.14     62.87 o 
   9   3   5      222.84      173.24     33.94 o 
  11   3   5     2104.07     2072.08     72.87 o 
  13   3   5     2814.79     2460.02    200.00 o 
  15   3   5     3764.72     4159.94    211.50 o 
  17   3   5     1770.71     1907.63    152.99 o 
  19   3   5      859.25     1219.88    187.05 o 
   1   5   5       73.78       80.31     28.95 o 
   3   5   5     2531.56     2357.27     83.64 o 
   5   5   5      562.05      537.65     47.45 o 
   7   5   5       61.01       72.32     35.02 o 
   9   5   5     1802.06     1716.56     81.59 o 
  11   5   5      878.22      856.16     54.67 o 
  13   5   5       92.36       30.65     42.93 o 
  15   5   5     1388.01     1541.98    148.75 o 
  17   5   5     1260.54     1246.84    147.86 o 
  19   5   5     1611.50     1664.38    208.78 o 
   1   7   5      107.67      110.59     32.93 o 
   3   7   5      626.82      572.16     55.86 o 
   5   7   5     2578.88     2565.40     90.59 o 
   7   7   5      256.86      236.15     36.89 o 
   9   7   5      454.93      424.02     64.81 o 
  11   7   5     1443.65     1413.73    104.81 o 
  13   7   5      173.96      111.78     48.28 o 
  15   7   5      109.08       56.16     67.15 o 
  17   7   5      430.22      399.75     96.18 o 
   1   9   5     1021.38      975.67     65.80 o 
   3   9   5      551.41      499.29     46.30 o 
   5   9   5     2977.42     3089.14     90.27 o 
   7   9   5     1620.03     1548.32    145.05 o 
   9   9   5     2754.53     2903.53    146.56 o 
  11   9   5      298.63      261.95     75.10 o 
  13   9   5      621.15      865.50    116.18 o 
  15   9   5      507.70      535.94    131.11 o 
  17   9   5     1753.20     1741.94    161.50 o 
   1  11   5       67.24       68.57     39.92 o 
   3  11   5     3325.78     3464.71    117.38 o 
   5  11   5      248.61      245.33     30.91 o 
   7  11   5      972.80     1028.46     77.93 o 
   9  11   5     2448.77     2457.86    165.95 o 
  11  11   5     2281.78     2159.87    165.34 o 
  13  11   5      330.91      383.72     91.07 o 
  15  11   5      437.69      484.86     96.04 o 
  17  11   5     3799.74     4202.82    348.61 o 
   1  13   5     1871.30     1993.65     97.37 o 
   3  13   5     1790.68     1693.53     86.18 o 
   5  13   5      272.25      174.99     59.54 o 
   7  13   5     1016.38     1021.69     77.11 o 
   9  13   5      905.68      835.04    109.43 o 
  11  13   5     2286.76     2408.32    174.60 o 
  13  13   5      269.88      221.67     74.91 o 
  15  13   5       71.19      108.42     65.18 o 
  17  13   5     1053.06      947.86    133.61 o 
   1  15   5     3325.99     3437.63    127.93 o 
   3  15   5       52.47       -7.83     32.87 o 
   5  15   5      689.96      709.67     78.55 o 
   7  15   5      475.05      440.71     61.69 o 
   9  15   5       59.98        6.05     63.50 o 
  11  15   5     1156.59     1182.72    138.54 o 
  13  15   5       20.02       16.30     66.18 o 
  15  15   5       20.32      120.84    111.78 o 
   1  17   5      185.28       97.63     42.26 o 
   3  17   5      311.96      300.40     78.91 o 
   5  17   5      586.58      566.87     82.65 o 
   7  17   5      613.50      581.22    145.48 o 
   9  17   5     2912.06     3103.77    246.27 o 
  11  17   5     2784.27     2908.44    249.90 o 
  13  17   5      836.46      786.29    153.68 o 
  15  17   5      762.01      783.60    128.53 o 
   1  19   5     1280.50     1397.17     88.83 o 
   3  19   5      348.77      257.15     63.13 o 
   5  19   5      983.38     1014.19    109.93 o 
   7  19   5      867.52      896.36     89.07 o 
   9  19   5     5583.64     5615.58    330.09 o 
  11  19   5     4007.99     4265.02    303.38 o 
  13  19   5       31.06      225.48    112.44 o 
   1  21   5     1638.15     1697.72    122.04 o 
   3  21   5      274.99      298.28     81.39 o 
   5  21   5     5257.91     5377.10    245.16 o 
   7  21   5     2961.94     3194.10    352.85 o 
   9  21   5     2977.04     2982.74    257.80 o 
  11  21   5      273.13      344.87    117.61 o 
  13  21   5      392.47      364.34     95.65 o 
   1  23   5     1082.60     1262.01    140.04 o 
   3  23   5     1035.56     1008.36    201.60 o 
   5  23   5      770.42      885.60    115.64 o 
   7  23   5     2323.13     2279.95    286.57 o 
   9  23   5      802.98      728.06    147.15 o 
  11  23   5       17.26     -124.82    214.13 o 
   1  25   5     1709.02     1892.76    183.92 o 
   3  25   5      745.23      767.25    113.55 o 
   5  25   5      740.71      581.15    162.59 o 
   7  25   5      384.70      423.12    119.65 o 
   9  25   5       89.58      217.00    141.13 o 
   1  27   5      231.16      215.12    152.18 o 
   3  27   5       37.98      -59.89    193.89 o 
   5  27   5      461.34      757.94    193.10 o 
   2   0   6     8961.48     9066.15    267.28 o 
   6   0   6    12664.58    13194.31    389.92 o 
  10   0   6     1752.41     1561.22    106.49 o 
  14   0   6     1080.95     1126.39    251.57 o 
   0   2   6    21834.87    21888.23    415.78 o 
   2   2   6     3687.84     3626.10    120.96 o 
   4   2   6       42.47       46.80     38.19 o 
   6   2   6     1017.88      996.63     85.24 o 
   8   2   6     7872.96     7768.63    209.41 o 
  10   2   6      853.11      782.89     55.35 o 
  12   2   6       19.26       63.04     34.94 o 
  14   2   6     1283.25     1607.67    137.01 o 
  16   2   6     1245.15     1100.11    178.44 o 
   2   4   6     1931.60     1809.80     96.50 o 
   4   4   6     2608.12     2524.41    110.48 o 
   6   4   6      863.34      835.68     78.17 o 
   8   4   6     1990.60     2031.84    109.02 o 
  10   4   6      242.98      184.99     39.73 o 
  12   4   6     1455.26     1518.56    133.90 o 
  14   4   6      423.09      342.95     88.02 o 
  16   4   6      833.03      758.96    153.39 o 
   0   6   6     1974.37     2042.40    133.79 o 
   2   6   6        8.62        8.67     42.28 o 
   4   6   6      597.74      561.26     63.68 o 
   6   6   6     2917.61     3130.54    116.67 o 
   8   6   6     2016.60     2073.00     88.70 o 
  10   6   6      909.00      872.52    131.29 o 
  12   6   6      187.01       55.08     76.97 o 
  14   6   6      178.62      286.12     81.84 o 
  16   6   6      759.70      715.63    113.89 o 
   2   8   6     1427.27     1260.14    121.55 o 
   4   8   6      828.66      754.36     71.95 o 
   6   8   6     1253.93     1219.27    107.29 o 
   8   8   6     2299.52     1739.45    129.31 o 
  10   8   6      664.55      740.39    105.09 o 
  12   8   6      121.94      146.03     77.50 o 
  14   8   6      144.48      157.56     84.97 o 
  16   8   6      238.86      231.65    106.50 o 
   0  10   6     5838.67     5741.33    271.71 o 
   2  10   6      554.00      522.79     59.63 o 
   4  10   6     1262.70     1445.04     80.65 o 
   6  10   6       88.45       67.73     33.66 o 
   8  10   6     2399.58     2346.42    211.82 o 
  10  10   6     1798.17     1995.11    157.75 o 
  12  10   6      174.28      160.75     73.32 o 
  14  10   6      506.65      509.48    152.59 o 
   2  12   6      789.27      876.42     74.05 o 
   4  12   6      269.93      194.93     46.88 o 
   6  12   6     1274.93     1340.55    103.82 o 
   8  12   6        4.02      -31.69     73.67 o 
  10  12   6     1637.26     1677.64    190.55 o 
  12  12   6      103.50      130.79     83.49 o 
  14  12   6      943.06     1187.56    142.50 o 
   0  14   6     8455.53     8217.29    292.45 o 
   2  14   6      133.59      151.32     53.33 o 
   4  14   6      165.80      249.82     75.56 o 
   6  14   6      113.38      168.88     59.39 o 
   8  14   6     2815.68     2797.72    239.90 o 
  10  14   6      212.30      277.92    115.28 o 
  12  14   6      971.41     1076.74    142.06 o 
  14  14   6       55.77      123.75     82.20 o 
   2  16   6     1026.92      946.91     97.67 o 
   4  16   6      262.38       72.42    110.42 o 
   6  16   6      123.23      165.41     60.21 o 
   8  16   6       61.83       82.34    137.36 o 
  10  16   6      447.07      552.83    128.07 o 
  12  16   6      824.86      945.17    126.08 o 
   0  18   6      417.47      344.99    117.15 o 
   2  18   6     1741.67     1849.70    160.91 o 
   4  18   6      123.80       69.17     96.09 o 
   6  18   6     1523.75     2006.99    294.91 o 
   8  18   6     2540.57     2497.25    325.78 o 
  10  18   6     1082.52     1154.75    252.32 o 
   2  20   6     1855.55     1794.65    164.65 o 
   4  20   6     1937.48     2103.68    169.55 o 
   6  20   6     2028.63     2598.23    336.02 o 
   8  20   6     1059.72      894.54    156.55 o 
  10  20   6     1363.03     1243.97    185.14 o 
   0  22   6     8087.57     8587.20    504.63 o 
   2  22   6      668.14      804.38    150.83 o 
   4  22   6     1013.91     1189.94    250.24 o 
   6  22   6     3218.54     3066.99    364.55 o 
   8  22   6      418.20      700.66    193.07 o 
   2  24   6      915.12      754.00    119.86 o 
   4  24   6      156.29       98.32    129.21 o 
   1   1   7     3009.79     2816.21    156.02 o 
   3   1   7     1591.94     1457.83    128.74 o 
   5   1   7      857.83      705.45    106.00 o 
   7   1   7       10.50       81.81     87.18 o 
   9   1   7     1105.99     1197.45    189.42 o 
  11   1   7     2523.21     2646.20    174.00 o 
  13   1   7     2284.39     2491.33    254.73 o 
   1   3   7      541.40      565.73     75.21 o 
   3   3   7     1341.19     1231.52    118.60 o 
   5   3   7       28.58      -28.51     66.91 o 
   7   3   7      270.47      320.74     99.86 o 
   9   3   7       77.20      136.31     77.57 o 
  11   3   7      476.84      417.34    112.79 o 
  13   3   7      171.51      181.39    145.11 o 
   1   5   7      801.62      703.80     94.71 o 
   3   5   7      105.46       61.68     61.88 o 
   5   5   7      305.00      283.98     59.91 o 
   7   5   7      678.05      543.28    132.24 o 
   9   5   7      751.70      563.29    127.61 o 
  11   5   7      889.71      998.85    123.99 o 
  13   5   7      353.10       71.41     90.85 o 
   1   7   7      708.07      653.37    108.48 o 
   3   7   7       97.14      156.24     71.70 o 
   5   7   7      627.55      518.07     82.00 o 
   7   7   7      995.77      994.21    152.94 o 
   9   7   7      132.66      209.60    121.01 o 
  11   7   7      227.22      308.50     87.23 o 
  13   7   7      176.31       37.78     71.74 o 
   1   9   7      388.56      353.60     93.90 o 
   3   9   7      506.63      456.95     81.91 o 
   5   9   7      603.41      566.45     87.11 o 
   7   9   7     2654.64     2653.29    238.31 o 
   9   9   7      659.92      621.24    166.69 o 
  11   9   7      372.54      414.68    101.24 o 
   1  11   7       89.34       91.35     67.19 o 
   3  11   7      372.40      392.18     85.53 o 
   5  11   7      114.39       84.64     78.95 o 
   7  11   7      277.74      141.44     94.24 o 
   9  11   7      672.08      829.19    179.76 o 
  11  11   7      272.48       49.15     70.16 o 
   1  13   7     1105.93      991.75    131.03 o 
   3  13   7     1181.35     1173.98    137.46 o 
   5  13   7       47.29      -91.11    107.79 o 
   7  13   7      695.99      892.31    221.56 o 
   9  13   7      649.13      645.41    151.34 o 
   1  15   7     1010.40     1106.56    133.65 o 
   3  15   7     1702.97     1713.37    162.09 o 
   5  15   7        0.14       23.36    130.03 o 
   7  15   7      811.44      474.29    160.15 o 
   9  15   7      526.10      625.60    198.07 o 
   1  17   7      172.08      273.77     88.04 o 
   3  17   7      406.96      398.28     86.77 o 
   5  17   7       67.04      108.40    109.76 o 
   7  17   7       43.64       98.25    126.39 o 
   1  19   7     1111.47     1197.35    140.67 o 
   3  19   7       62.95      -29.08    113.47 o 
   5  19   7      352.45      397.52    166.02 o 
   0   0   8    17087.10    16716.43    764.08 o 
   4   0   8     2869.63     3393.29    379.31 o 
   8   0   8     2560.78     2422.36    349.62 o 
   2   2   8     3413.67     3246.05    203.20 o 
   4   2   8      425.12      217.16    229.90 o 
   6   2   8      691.98      628.93    141.32 o 
   8   2   8      112.36      189.38    100.98 o 
   0   4   8     2664.49     2479.02    298.82 o 
   2   4   8     1781.70     1679.00    148.63 o 
   4   4   8      361.73      268.93     99.16 o 
   6   4   8      542.78      611.49    128.81 o 
   8   4   8      331.41      264.01    251.94 o 
   2   6   8      237.22      321.83     90.09 o 
   4   6   8     1132.97     1053.07    132.63 o 
   6   6   8      570.14      516.09    138.88 o 
   8   6   8     1907.17     2167.69    240.84 o 
   0   8   8      321.69      330.13    133.61 o 
   2   8   8      654.40      820.59    137.66 o 
   4   8   8      800.94      836.84    105.23 o 
   6   8   8      149.08      128.00     88.07 o 
   2  10   8      556.81      499.83    107.00 o 
   4  10   8       17.06     -137.68    137.68 o 
   6  10   8      768.12      410.72    139.55 o 
   0  12   8      415.14      693.83    171.95 o 
   2  12   8      399.06      580.24    111.29 o 
                                                 
